# Supplementary material for: The pseudogene derived long noncoding RNA DUXAP8 promotes gastric cancer cell proliferation and migration via epigenetically silencing PLEKHO1 expression
Source: Oncotarget. 2016 Aug 5;8(32):52211–24. doi: 10.18632/oncotarget.11075 (PMC5581023; doi:10.18632/oncotarget.11075)
Supplement: Supplementary file 2 [file oncotarget-08-52211-s002.xlsx]

## Sheet: Sheet1
AccID	type_of_gene	si-DUXAP8	Scrambled	Log2FC	FDR	Style	si-DUXAP8	si-DUXAP8	si-DUXAP8	Scrambled	Scrambled	Scrambled	Symbol	KeggID	Description
C7orf55	protein-coding	143.86	30.7396	2.2265	0	up	151	110	159	45	27	29	C7orf55	hsa:154791	UPF0562 protein C7orf55
SPINK6	protein-coding	168.017	47.6987	1.81658	0	up	166	140	184	56	48	50	SPINK6	hsa:404203	Serine protease inhibitor Kazal-type 6
SEMA6D	protein-coding	125.818	37.1589	1.75956	0	up	99	130	137	43	30	47	SEMA6D	hsa:80031	cDNA FLJ78430, highly similar to Homo sapiens sema domain, transmembrane domain (TM), and cytoplasmic domain, (semaphorin) 6D (SEMA6D), transcript variant 4, mRNA
DNER	protein-coding	311.634	94.05	1.72836	0	up	255	294	360	102	98	102	DNER	hsa:92737	cDNA FLJ76207, highly similar to Homo sapiens delta-notch-like EGF repeat-containing transmembrane (DNER), mRNA
SLC7A2	protein-coding	1965.32	622.421	1.6588	0	up	1808	1941	1958	816	555	656	SLC7A2	hsa:6542	Cationic amino acid transporter 2
INHBA	protein-coding	145.714	50.7006	1.52307	0	up	146	137	140	70	34	62	INHBA	hsa:3624	cDNA FLJ75379, highly similar to Homo sapiens inhibin, beta A (activin A, activin AB alpha polypeptide), mRNA
OR51B5	protein-coding	99.507	35.1837	1.49989	0	up	80	97	113	43	31	40	OR51B5	hsa:282763	Olfactory receptor 51B5
KLHL15	protein-coding	734.319	261.097	1.49182	0	up	794	709	622	332	251	265	KLHL15	hsa:80311	Kelch-like protein 15
PLEKHB2	protein-coding	2669.39	977.063	1.44999	0	up	2949	2438	2349	1190	863	1112	PLEKHB2	hsa:55041	Pleckstrin homology domain-containing family B member 2
GXYLT1	protein-coding	923.856	338.59	1.44813	0	up	944	916	815	530	295	294	GXYLT1	hsa:283464	Glucoside xylosyltransferase 1
SLC2A3	protein-coding	1926.95	718.966	1.42232	0	up	1933	1670	2007	721	779	797	SLC2A3	hsa:6515	cDNA FLJ57557, highly similar to Solute carrier family 2, facilitated glucose transporter member 3
GANAB	protein-coding	9349.49	3629.58	1.36508	0	up	8744	8380	10113	4626	3405	3761	GANAB	hsa:23193	Glucosidase, alpha neutral AB, isoform CRA_b
JMY	protein-coding	349.763	138.472	1.33678	0	up	321	343	352	176	119	155	JMY	hsa:133746	Junction-mediating and -regulatory protein
HOXB9	protein-coding	376.506	151.507	1.31329	0	up	369	342	384	202	137	155	HOXB9	hsa:3219	cDNA FLJ31852 fis, clone NT2RP7000812, highly similar to HOMEOBOX PROTEIN HOX-B9
FOSB	protein-coding	159.055	64.6054	1.2998	0	up	172	130	161	72	58	78	FOSB	hsa:2354	FBJ murine osteosarcoma viral oncogene homolog B, isoform CRA_a
ELK4	protein-coding	900.395	369.65	1.2844	0	up	968	835	807	412	388	389	ELK4	hsa:2005	ELK4, ETS-domain protein (SRF accessory protein 1), isoform CRA_a
DCP2	protein-coding	364.685	150.179	1.27997	0	up	345	371	341	195	120	174	DCP2	hsa:167227	cDNA FLJ52185, highly similar to mRNA decapping enzyme 2 (EC 3.-.-.-)
FKBP14	protein-coding	993.015	410.73	1.27363	0	up	1040	909	933	568	374	401	FKBP14	hsa:55033	FK506 binding protein 14, 22 kDa
ZNF184	protein-coding	287.492	119.404	1.26767	0	up	283	270	282	153	116	119	ZNF184	hsa:7738	Zinc finger protein 184 (Kruppel-like), isoform CRA_a
TGFBR3	protein-coding	647.284	275.21	1.23386	0	up	585	669	623	286	255	341	TGFBR3	hsa:7049	Transforming growth factor beta receptor type 3
SCML2	protein-coding	337.61	144.021	1.22907	0	up	314	317	351	168	134	163	SCML2	hsa:10389	cDNA FLJ54781, highly similar to Sex comb on midleg-like protein 2
BICD2	protein-coding	779.139	334.061	1.22177	0	up	804	741	714	440	313	335	BICD2	hsa:23299	Protein bicaudal D homolog 2
IGFBP3	protein-coding	15699.4	6767.67	1.21398	0	up	15849	12251	17755	7785	6958	7074	IGFBP3	hsa:3486	Insulin-like growth factor binding protein 3 isoform b
HIST1H1C	protein-coding	187.266	82.0353	1.19077	0	up	173	174	198	80	72	110	HIST1H1C	hsa:3006	Histone H1.2
KLHDC10	protein-coding	1055.87	469.995	1.16771	0	up	1026	972	1072	589	444	492	KLHDC10	hsa:23008	Kelch domain-containing protein 10
DPM3	protein-coding	252.785	114.753	1.13937	0	up	250	221	265	133	124	113	DPM3	hsa:54344	cDNA FLJ60436, highly similar to Homo sapiens dolichyl-phosphate mannosyltransferase polypeptide 3, transcript variant 1, mRNA
LAMA1	protein-coding	1212.11	561.87	1.10922	0	up	1208	1176	1131	612	570	623	LAMA1	hsa:284217	Laminin subunit alpha-1
LIMK1	protein-coding	1117.05	530.853	1.07331	0	up	1048	992	1215	590	517	601	LIMK1	hsa:3984	cDNA FLJ75611, highly similar to Homo sapiens LIM domain kinase 1 (LIMK1), transcript variant 1, mRNA
PDIA5	protein-coding	1182.61	567.571	1.0591	0	up	1170	1105	1160	780	563	511	PDIA5	hsa:10954	Protein disulfide-isomerase A5
DENND5A	protein-coding	2453.3	1192.21	1.04109	0	up	2329	2288	2517	1481	1122	1263	DENND5A	hsa:23258	cDNA FLJ43455 fis, clone OCBBF2035110, highly similar to Rab6-interacting protein 1
PTPRM	protein-coding	1613.15	784.987	1.03914	0	up	1349	1618	1725	958	702	883	PTPRM	hsa:5797	Protein-tyrosine-phosphatase
SLC4A7	protein-coding	531.059	259.076	1.0355	0	up	553	508	478	332	245	265	SLC4A7	hsa:9497	Sodium bicarbonate cotransporter 3
FOPNL	protein-coding	578.353	284.253	1.02477	0	up	594	516	571	429	269	238	FOPNL	hsa:123811	LisH domain-containing protein FOPNL
HYAL1	protein-coding	780.316	1572.63	-1.01105	0	down	712	696	867	1854	1524	1702	HYAL1	hsa:3373	Hyaluronidase-1
B3GNT3	protein-coding	399.525	805.576	-1.01173	0	down	372	367	424	922	781	894	B3GNT3	hsa:10331	cDNA PSEC0159 fis, clone PLACE1008994, highly similar to UDP-GlcNAc:betaGalbeta-1,3-N-acetylglucosaminyltransferase 3 (EC 2.4.1.-)
ZNF395	protein-coding	529.749	1072.86	-1.01808	0	down	471	459	617	1203	1140	1109	ZNF395	hsa:55893	Zinc finger protein 395
ABCG2	protein-coding	341.625	692.196	-1.01877	0	down	296	324	375	913	631	711	ABCG2	hsa:9429	ATP-binding cassette, sub-family G (WHITE), member 2, isoform CRA_a
RORC	protein-coding	174.725	355.526	-1.02487	0	down	160	159	190	451	316	388	RORC	hsa:6097	cDNA, FLJ96754, highly similar to Homo sapiens RAR-related orphan receptor C (RORC), mRNA
DCAF12	protein-coding	575.853	1175.77	-1.02984	0	down	604	503	567	1383	1213	1200	DCAF12	hsa:25853	DDB1- and CUL4-associated factor 12
COL5A3	protein-coding	188.032	385.687	-1.03645	0	down	198	143	208	444	417	382	COL5A3	hsa:50509	Collagen alpha-3(V) chain
RNF141	protein-coding	202.022	417.169	-1.04612	0	down	184	189	215	525	445	383	RNF141	hsa:50862	RING finger protein 141
DR1	protein-coding	595.285	1230.84	-1.04799	0	down	594	562	572	1620	1279	1107	DR1	hsa:1810	Protein Dr1
EI24	protein-coding	851.765	1766.19	-1.05211	0	down	759	766	959	2319	1802	1627	EI24	hsa:9538	Etoposide induced 2.4 mRNA, isoform CRA_a
ADAT1	protein-coding	253.513	529.705	-1.06313	0	down	185	267	286	666	508	545	ADAT1	hsa:23536	cDNA, FLJ95496, highly similar to Homo sapiens adenosine deaminase, tRNA-specific 1 (ADAT1), mRNA
MED15	protein-coding	308.277	647.82	-1.07136	0	down	352	234	312	734	680	672	MED15	hsa:51586	cDNA FLJ42282 fis, clone TLIVE2004320, highly similar to Positive cofactor 2 glutamine/Q-rich-associated protein
NID1	protein-coding	84.6342	178.286	-1.07488	0	down	93	80	72	201	182	191	NID1	hsa:4811	cDNA FLJ51241, highly similar to Nidogen-1
CASC4	protein-coding	374.979	794.393	-1.08304	0	down	262	382	450	1038	779	768	CASC4	hsa:113201	Protein CASC4
CDK2AP1	protein-coding	319.828	678.622	-1.08531	0	down	262	292	380	820	702	673	CDK2AP1	hsa:8099	Cyclin-dependent kinase 2-associated protein 1
KDELR2	protein-coding	3106.19	6604.77	-1.08836	0	down	3076	2634	3343	8164	6458	6783	KDELR2	hsa:11014	ER lumen protein-retaining receptor 2
IRF2	protein-coding	108.098	230.011	-1.08936	0	down	83	117	114	303	222	224	IRF2	hsa:3660	Interferon regulatory factor 2
PAXIP1	protein-coding	239.805	511.651	-1.0933	0	down	223	221	254	689	491	489	PAXIP1	hsa:22976	PAX-interacting protein 1
KPNA3	protein-coding	263.89	568.172	-1.10639	0	down	250	241	277	679	554	604	KPNA3	hsa:3839	Importin subunit alpha-4
INHBB	protein-coding	221.766	482.055	-1.12016	0	down	227	160	262	567	463	527	INHBB	hsa:3625	Inhibin beta B chain
DKK1	protein-coding	231.36	504.391	-1.1244	0	down	207	231	234	560	529	533	DKK1	hsa:22943	Dickkopf-like protein 1
RAB21	protein-coding	180.974	400.089	-1.14454	0	down	158	163	207	543	378	385	RAB21	hsa:23011	RAB21, member RAS oncogene family, isoform CRA_a
ENAH	protein-coding	640.335	1415.83	-1.14475	0	down	579	643	637	1702	1457	1419	ENAH	hsa:55740	cDNA FLJ77490, highly similar to Homo sapiens enabled homolog (Drosophila) (ENAH), transcript variant 2, mRNA
WDR5B	protein-coding	76.2844	170.477	-1.16012	0	down	64	84	73	234	160	163	WDR5B	hsa:54554	WD repeat domain 5B
TRIM8	protein-coding	136.483	305.643	-1.16312	0	down	128	110	161	354	302	330	TRIM8	hsa:81603	Probable E3 ubiquitin-protein ligase TRIM8
IL20RB	protein-coding	507.06	1157.83	-1.19119	0	down	406	476	598	1471	1073	1217	IL20RB	hsa:53833	Interleukin-20 receptor subunit beta
SLC20A1	protein-coding	1532.18	3529.45	-1.20386	0	down	1720	1297	1433	4390	3376	3679	SLC20A1	hsa:6574	Solute carrier family 20 (Phosphate transporter), member 1
YIPF1	protein-coding	236.785	547.364	-1.20892	0	down	199	243	246	709	536	535	YIPF1	hsa:54432	Protein YIPF1
PYCRL	protein-coding	101.847	237.038	-1.21872	0	down	77	101	119	273	254	237	PYCRL	hsa:65263	Pyrroline-5-carboxylate reductase 3
FTSJ2	protein-coding	407.782	966.661	-1.24521	0	down	380	392	413	1186	901	1045	FTSJ2	hsa:29960	cDNA FLJ61455, highly similar to ribosomal RNA methyltransferase 2(EC 2.1.1.-)
CACNA1G	protein-coding	66.6465	159.702	-1.26078	0	down	58	64	72	175	174	164	CACNA1G	hsa:8913	cDNA FLJ51880, highly similar to Homo sapiens calcium channel, voltage-dependent, alpha 1G subunit, transcript variant 11, mRNA
NCOA1	protein-coding	99.8959	240.017	-1.26464	0	down	90	92	109	263	261	247	NCOA1	hsa:8648	cDNA FLJ76652, highly similar to Homo sapiens nuclear receptor coactivator 1 (NCOA1), transcript variant 2, mRNA
ALDOC	protein-coding	562.068	1373.6	-1.28915	0	down	757	412	461	1713	1367	1374	ALDOC	hsa:230	Fructose-bisphosphate aldolase C
KDELC2	protein-coding	174.399	427.411	-1.29323	0	down	111	192	205	561	434	396	KDELC2	hsa:143888	KDEL motif-containing protein 2
DDX60L	protein-coding	169.374	420.534	-1.31201	0	down	125	178	190	492	444	421	DDX60L	hsa:91351	Probable ATP-dependent RNA helicase DDX60-like
SQRDL	protein-coding	482.433	1213.39	-1.33064	0	down	480	408	518	1566	1178	1201	SQRDL	hsa:58472	HCG2001986, isoform CRA_a
EPB41L1	protein-coding	471.983	1190.82	-1.33515	0	down	381	455	540	1318	1230	1281	EPB41L1	hsa:2036	cDNA FLJ39529 fis, clone PUAEN2004067, highly similar to Band 4.1-like protein 1
TMEM51	protein-coding	83.4704	210.893	-1.33718	0	down	74	79	90	269	208	208	TMEM51	hsa:55092	Transmembrane protein 51, isoform CRA_b
MUC13	protein-coding	3064.91	7745.45	-1.3375	0	down	3178	2647	3091	8934	8449	7581	MUC13	hsa:56667	Mucin-13
ABCC2	protein-coding	76.5025	195.847	-1.35615	0	down	87	57	79	234	201	198	ABCC2	hsa:1244	Canalicular multispecific organic anion transporter 1
RCC1	protein-coding	406.538	1066.35	-1.39122	0	down	387	354	444	1330	998	1131	RCC1	hsa:1104	Regulator of chromosome condensation
DBNL	protein-coding	349.753	920.477	-1.39604	0	down	253	328	442	1050	981	934	DBNL	hsa:28988	cDNA FLJ59450, highly similar to Drebrin-like protein
GDPD3	protein-coding	80.8156	212.921	-1.39761	0	down	106	47	83	269	215	207	GDPD3	hsa:79153	Glycerophosphodiester phosphodiesterase domain-containing protein 3
TRNP1	protein-coding	40.589	108.305	-1.41593	0	down	55	27	36	129	110	111	TRNP1	hsa:388610	TMF-regulated nuclear protein 1
NQO1	protein-coding	973.859	2651.75	-1.44516	0	down	811	932	1095	3511	2631	2495	NQO1	hsa:1728	NAD(P)H dehydrogenase [quinone] 1
MPC2	protein-coding	123.263	341.452	-1.46994	0	down	130	110	118	454	364	294	MPC2	hsa:25874	Brain protein 44, isoform CRA_b
MRPL46	protein-coding	135.19	374.536	-1.47012	0	down	132	116	146	502	374	345	MRPL46	hsa:26589	39S ribosomal protein L46, mitochondrial
ANPEP	protein-coding	359.43	999.219	-1.47509	0	down	302	346	399	1101	981	1131	ANPEP	hsa:290	Alanyl (Membrane) aminopeptidase (Aminopeptidase N, aminopeptidase M, microsomal aminopeptidase, CD13, p150), isoform CRA_a
PICALM	protein-coding	2368.97	6666.9	-1.49275	0	down	2255	2160	2479	8526	6821	6307	PICALM	hsa:8301	Phosphatidylinositol binding clathrin assembly protein, isoform CRA_c
REPS2	protein-coding	130.101	380.35	-1.5477	0	down	140	113	125	423	361	440	REPS2	hsa:9185	cDNA FLJ60806, highly similar to RalBP1-associated Eps domain-containing protein 2
IFIT3	protein-coding	65.1664	192.299	-1.56115	0	down	62	65	62	244	208	172	IFIT3	hsa:3437	cDNA FLJ53454, highly similar to Interferon-induced protein with tetratricopeptide repeats 3
HR	protein-coding	336.416	1000.12	-1.57186	0	down	319	299	362	1028	1082	1090	HR	hsa:55806	Lysine-specific demethylase hairless
GATS	protein-coding	148.421	450.891	-1.60308	0	down	122	165	143	529	488	438	GATS	hsa:352954	GATS, stromal antigen 3 opposite strand
SLFN5	protein-coding	148.455	455.162	-1.61636	0	down	150	147	133	617	462	406	SLFN5	hsa:162394	cDNA FLJ52100
GBP3	protein-coding	80.7036	250.426	-1.63368	0	down	105	62	67	315	276	221	GBP3	hsa:2635	Guanylate-binding protein 3
MAPK4	protein-coding	37.9552	117.791	-1.63387	0	down	31	42	37	131	115	133	MAPK4	hsa:5596	cDNA FLJ56195, highly similar to Homo sapiens mitogen-activated protein kinase 4 (MAPK4), mRNA
STBD1	protein-coding	30.9715	98.8507	-1.67431	0	down	33	27	30	137	104	82	STBD1	hsa:8987	cDNA FLJ11293 fis, clone PLACE1009670, highly similar to Genethonin-1
MGAT2	protein-coding	153.655	521.504	-1.76298	0	down	101	146	203	632	547	508	MGAT2	hsa:4247	cDNA FLJ55952, highly similar to Alpha-1,6-mannosyl-glycoprotein2-beta-N- acetylglucosaminyltransferase (EC 2.4.1.143)
FABP3	protein-coding	361.929	1229.8	-1.76465	0	down	416	284	353	1510	1388	1082	FABP3	hsa:2170	Fatty acid-binding protein, heart
ALOX5	protein-coding	47.162	173.705	-1.88094	0	down	54	39	44	225	164	176	ALOX5	hsa:240	Arachidonate 5-lipoxygenase
PADI3	protein-coding	33.3485	130.699	-1.97055	0	down	30	32	35	133	138	147	PADI3	hsa:51702	Protein-arginine deiminase type-3
UBE2F	protein-coding	92.6491	368.113	-1.9903	0	down	85	92	92	491	348	361	UBE2F	hsa:140739	NEDD8-conjugating enzyme UBE2F
HES2	protein-coding	200.277	800.108	-1.9982	0	down	177	199	206	874	802	895	HES2	hsa:54626	Transcription factor HES-2
NT5E	protein-coding	161.723	653.154	-2.0139	0	down	185	132	153	813	630	675	NT5E	hsa:4907	cDNA, FLJ95508, highly similar to Homo sapiens 5'-nucleotidase, ecto (CD73) (NT5E), mRNA
HEG1	protein-coding	205.908	844.318	-2.03579	0	down	189	203	206	882	921	901	HEG1	hsa:57493	Protein HEG homolog 1
ANXA3	protein-coding	263.646	1122.58	-2.09014	0	down	226	242	301	1502	1179	977	ANXA3	hsa:306	Annexin A3
AQP1	protein-coding	64.2132	282.206	-2.1358	0	down	81	44	62	280	308	313	AQP1	hsa:358	HCG39137, isoform CRA_a
CHRNA4	protein-coding	44.795	199.196	-2.15278	0	down	49	31	51	257	174	217	CHRNA4	hsa:1137	Neuronal acetylcholine receptor subunit alpha-4
MAML3	protein-coding	56.7333	255.936	-2.17352	0	down	46	58	61	253	277	287	MAML3	hsa:55534	CAGH3
STEAP4	protein-coding	177.033	799.265	-2.17466	0	down	174	168	172	1018	829	748	STEAP4	hsa:79689	Metalloreductase STEAP4
TRIM31	protein-coding	73.2534	332.916	-2.18419	0	down	45	85	83	405	361	311	TRIM31	hsa:11074	Tripartite motif-containing 31 gamma
CREB3L3	protein-coding	85.2279	395.841	-2.21552	0	down	81	78	89	449	401	425	CREB3L3	hsa:84699	Cyclic AMP-responsive element-binding protein 3-like protein 3
FAM111B	protein-coding	140.005	673.979	-2.26723	0	down	121	131	156	869	710	611	FAM111B	hsa:374393	cDNA FLJ54448
CSDC2	protein-coding	22.0162	108.991	-2.30757	0	down	19	22	23	114	123	112	CSDC2	hsa:27254	cDNA, FLJ93943, highly similar to Homo sapiens RNA-binding protein pippin (PIPPIN), mRNA
GLI1	protein-coding	13.0749	65.0698	-2.31519	0	down	10	14	14	66	72	70	GLI1	hsa:2735	Glioma-associated oncogene 1
PADI2	protein-coding	16.9977	92.016	-2.43654	0	down	14	21	14	104	109	83	PADI2	hsa:11240	Peptidyl arginine deiminase, type II, isoform CRA_a
LXN	protein-coding	189.555	1068.31	-2.49465	0	down	168	178	206	1614	1016	888	LXN	hsa:56925	Latexin
FOXN1	protein-coding	89.9235	515.175	-2.51829	0	down	49	78	138	524	523	601	FOXN1	hsa:8456	Forkhead box protein N1
IL18	protein-coding	87.7273	552.603	-2.65515	0	down	71	91	93	667	635	484	IL18	hsa:3606	Interleukin 18 (Interferon-gamma-inducing factor), isoform CRA_a
ANXA8L1	protein-coding	64.874	463.441	-2.83667	0	down	44	52	95	531	406	558	ANXA8L1	hsa:728113	Annexin A8-like protein 1
EHF	protein-coding	14.3444	103.432	-2.85013	0	down	9	14	19	113	122	97	EHF	hsa:26298	ETS homologous factor
PADI1	protein-coding	27.9437	206.828	-2.88784	0	down	24	30	27	257	230	183	PADI1	hsa:29943	cDNA, FLJ95487, highly similar to Homo sapiens peptidyl arginine deiminase, type I (PADI1), mRNA
HHIPL2	protein-coding	56.9822	445.227	-2.96596	0	down	46	56	64	458	513	453	HHIPL2	hsa:79802	HHIP-like protein 2
MYO1G	protein-coding	17.1372	240.416	-3.81033	0	down	23	10	17	245	252	272	MYO1G	hsa:64005	Unconventional myosin-Ig
CDH5	protein-coding	3.77247	78.2257	-4.37406	0	down	1	5	5	79	86	85	CDH5	hsa:1003	cDNA FLJ51087, highly similar to Cadherin-5
COL1A2	protein-coding	0	61.9859	-20	0	down	0	0	0	124	0	87	COL1A2	hsa:1278	cDNA FLJ56576, highly similar to Collagen alpha-2(I) chain
SLC25A6	protein-coding	0	58.9941	-20	0	down	0	0	0	220	0	0	SLC25A6	hsa:293	ADP/ATP translocase 3
STX12	protein-coding	359.647	164.977	1.12432	1.11022e-16	up	364	310	373	258	153	134	STX12	hsa:23673	cDNA, FLJ79529, highly similar to Syntaxin-12
TMEM37	protein-coding	63.2301	159.849	-1.33803	1.11022e-16	down	41	62	82	199	172	147	TMEM37	hsa:140738	Voltage-dependent calcium channel gamma-like subunit
UBASH3B	protein-coding	56.587	154.041	-1.44477	1.11022e-16	down	56	56	52	188	139	172	UBASH3B	hsa:84959	Ubiquitin-associated and SH3 domain-containing protein B
INTS2	protein-coding	209.528	103.946	1.01131	2.22045e-16	up	179	220	209	124	103	109	INTS2	hsa:57508	Integrator complex subunit 2, isoform CRA_a
SH2D2A	protein-coding	116.169	244.756	-1.07511	5.55112e-16	down	97	107	135	297	248	247	SH2D2A	hsa:9047	SH2 domain-containing protein 2A
MED12	protein-coding	536.878	1243	-1.21116	5.55112e-16	down	490	507	565	1372	1186	1440	MED12	hsa:9968	cDNA FLJ60974, highly similar to Mediator of RNA polymerase II transcription subunit 12
DDAH1	protein-coding	538.501	256.937	1.06753	1.77636e-15	up	500	561	499	269	279	275	DDAH1	hsa:23576	cDNA, FLJ92778, Homo sapiens dimethylarginine dimethylaminohydrolase 1 (DDAH1), mRNA
SAMD9L	protein-coding	64.1756	159.705	-1.31532	1.9984e-15	down	38	72	77	206	166	147	SAMD9L	hsa:219285	cDNA FLJ54430, highly similar to Homo sapiens sterile alpha motif domain containing 9-like (SAMD9L), mRNA
NABP1	protein-coding	144.428	352.58	-1.2876	2.33147e-15	down	132	164	121	482	362	307	NABP1	hsa:64859	SOSS complex subunit B2
RASGRF1	protein-coding	15.1439	88.373	-2.54487	3.21965e-15	down	18	12	14	88	107	87	RASGRF1	hsa:5923	cDNA FLJ77032, highly similar to Homo sapiens Ras protein-specific guanine nucleotide-releasing factor 1 (RASGRF1), transcript variant 1, mRNA
ST8SIA4	protein-coding	417.298	113.746	1.87526	3.33067e-15	up	314	414	489	177	85	114	ST8SIA4	hsa:7903	CMP-N-acetylneuraminate-poly-alpha-2,8-sialyltransferase
C2CD2	protein-coding	399.482	199.709	1.00023	3.9968e-15	up	395	359	408	236	154	256	C2CD2	hsa:25966	C2 domain-containing protein 2
TIMP4	protein-coding	72.9849	178.447	-1.28982	4.10783e-15	down	64	65	84	210	191	175	TIMP4	hsa:7079	Metalloproteinase inhibitor 4
ENTPD7	protein-coding	405.921	199.506	1.02477	4.44089e-15	up	400	398	379	220	173	249	ENTPD7	hsa:57089	Ectonucleoside triphosphate diphosphohydrolase 7
SLC7A7	protein-coding	6.05122	41.0373	-2.76164	4.88498e-15	down	3	4	11	50	33	50	SLC7A7	hsa:9056	cDNA FLJ53460, highly similar to Y+L amino acid transporter 1
RPIA	protein-coding	310.359	152.58	1.02438	5.10703e-15	up	316	288	297	233	141	129	RPIA	hsa:22934	Ribose-5-phosphate isomerase
GPR37	protein-coding	148.993	68.7553	1.11571	5.32907e-15	up	121	155	157	86	68	69	GPR37	hsa:2861	Prosaposin receptor GPR37
PLCH2	protein-coding	69.9701	220.357	-1.65503	8.99281e-15	down	98	48	57	237	240	230	PLCH2	hsa:9651	PLCH2 protein
ACOX2	protein-coding	17.0499	75.9857	-2.15596	1.02141e-14	down	22	17	10	89	91	65	ACOX2	hsa:8309	cDNA FLJ58373, highly similar to Acyl-coenzyme A oxidase 2, peroxisomal (EC 1.17.99.3)
LAPTM5	protein-coding	6.68782	56.5216	-3.07919	1.02141e-14	down	8	9	2	59	62	60	LAPTM5	hsa:7805	cDNA FLJ57504, highly similar to Lysosomal-associated multitransmembrane protein
P2RX1	protein-coding	40.4676	248.033	-2.61569	1.22125e-14	down	23	54	40	256	309	228	P2RX1	hsa:5023	P2X purinoceptor 1
ADORA1	protein-coding	19.2157	84.3017	-2.13328	2.60902e-14	down	21	15	20	99	94	79	ADORA1	hsa:134	Adenosine receptor A1
ITGA2	protein-coding	1072.56	2723.1	-1.34419	2.94209e-14	down	1195	915	1005	2848	2900	2975	ITGA2	hsa:3673	Integrin alpha-2
ZNF616	protein-coding	209.374	91.3522	1.19657	3.24185e-14	up	206	215	185	133	81	86	ZNF616	hsa:90317	Zinc finger protein 616
LOX	protein-coding	580.769	273.523	1.0863	3.53051e-14	up	640	489	559	296	294	288	LOX	hsa:4015	cDNA, FLJ79522, highly similar to Protein-lysine 6-oxidase (EC1.4.3.13)
ITPRIPL2	protein-coding	368.226	843.36	-1.19556	4.68514e-14	down	240	424	406	955	862	899	ITPRIPL2	hsa:162073	Inositol 1,4,5-trisphosphate receptor-interacting protein-like 2
BCO2	protein-coding	15.9893	65.0894	-2.02531	5.07372e-14	down	14	20	12	66	75	67	BCO2	hsa:83875	Beta,beta-carotene 9',10'-dioxygenase variant 2
CNGB1	protein-coding	21.5193	110.486	-2.36016	5.14033e-14	down	22	24	16	118	137	99	CNGB1	hsa:1258	Cyclic nucleotide-gated cation channel beta-1
LCOR	protein-coding	343.331	118.89	1.52997	5.52891e-14	up	334	370	288	147	132	106	LCOR	hsa:84458	Ligand-dependent corepressor
SYNC	protein-coding	185.306	544.744	-1.55567	7.41629e-14	down	74	223	244	631	556	570	SYNC	hsa:81493	Syncoilin
BCL2L15	protein-coding	16.0027	96.4341	-2.59122	1.01585e-13	down	18	9	20	134	110	71	BCL2L15	hsa:440603	Bcl-2-like protein 15
CYP1B1	protein-coding	875.153	258.035	1.76197	1.34115e-13	up	659	879	1013	295	189	349	CYP1B1	hsa:1545	cDNA FLJ51600, highly similar to Cytochrome P450 1B1 (EC 1.14.14.1)
SLC5A5	protein-coding	192.916	93.9584	1.03788	1.38889e-13	up	165	192	204	122	72	112	SLC5A5	hsa:6528	Sodium/iodide cotransporter
TPPP	protein-coding	122.008	39.762	1.61752	1.39333e-13	up	137	115	101	50	40	39	TPPP	hsa:11076	Tubulin polymerization-promoting protein
CEACAM1	protein-coding	19.588	100.992	-2.36621	2.19713e-13	down	17	19	21	97	102	123	CEACAM1	hsa:634	Carcinoembryonic antigen-related cell adhesion molecule 1
PXMP2	protein-coding	166.365	341.249	-1.03647	2.40474e-13	down	136	168	180	401	385	315	PXMP2	hsa:5827	Peroxisomal membrane protein 2
C16orf93	protein-coding	68.056	165.791	-1.28457	2.92988e-13	down	67	61	70	205	178	154	C16orf93	hsa:90835	chromosome 16 open reading frame 93
KATNAL1	protein-coding	167.256	71.6591	1.22283	3.85025e-13	up	158	177	149	72	76	81	KATNAL1	hsa:84056	Katanin p60 subunit A-like 1, isoform CRA_a
CALHM3	protein-coding	10.6362	48.1565	-2.17874	5.62328e-13	down	15	6	10	55	58	42	CALHM3	hsa:119395	Calcium homeostasis modulator protein 3
SGK223	protein-coding	71.8429	153.305	-1.09349	6.58251e-13	down	74	71	63	169	149	175	SGK223	hsa:157285	Tyrosine-protein kinase SgK223
RAET1E	protein-coding	40.7376	105.028	-1.36634	9.28702e-13	down	52	33	33	137	89	116	RAET1E	hsa:135250	RAET1E
AKR1C4	protein-coding	4.73132	33.5225	-2.82482	9.65228e-13	down	2	4	8	44	39	26	AKR1C4	hsa:1109	Aldo-keto reductase family 1 member C4
PRDX4	protein-coding	3626.75	1735.56	1.06327	1.01041e-12	up	3364	3187	4024	2750	1517	1475	PRDX4	hsa:10549	Peroxiredoxin-4
LCMT2	protein-coding	173.882	426.266	-1.29365	1.13942e-12	down	87	203	217	520	425	435	LCMT2	hsa:9836	cDNA FLJ76457, highly similar to Homo sapiens leucine carboxyl methyltransferase 2 (LCMT2), mRNA
EMC6	protein-coding	150.564	74.7135	1.01094	1.35281e-12	up	128	149	161	106	58	81	EMC6	hsa:83460	ER membrane protein complex subunit 6
PGM2L1	protein-coding	278.65	104.743	1.41159	1.37634e-12	up	314	255	238	112	111	113	PGM2L1	hsa:283209	Glucose 1,6-bisphosphate synthase
RBPMS2	protein-coding	178.899	86.8752	1.04213	1.41154e-12	up	170	160	191	78	86	112	RBPMS2	hsa:348093	RNA-binding protein with multiple splicing 2
PCDH12	protein-coding	66.2746	178.809	-1.43189	1.93523e-12	down	64	50	80	201	161	214	PCDH12	hsa:51294	cDNA, FLJ95971, highly similar to Homo sapiens protocadherin 12 (PCDH12), mRNA
TNFRSF1B	protein-coding	266.805	621.305	-1.21952	2.08455e-12	down	299	208	270	661	629	703	TNFRSF1B	hsa:7133	Tumor necrosis factor receptor superfamily member 1B
AGPAT9	protein-coding	23.0899	88.9518	-1.94576	2.11309e-12	down	29	18	20	99	98	89	GPAT3	hsa:84803	Uncharacterized protein
C4B	protein-coding	4.74348	60.9919	-3.6846	2.48279e-12	down	1	5	8	52	73	68	C4B	hsa:721	cDNA FLJ54406, highly similar to Complement C4-B
OASL	protein-coding	244.183	588.234	-1.26843	2.66165e-12	down	210	217	286	616	599	670	OASL	hsa:8638	cDNA FLJ13894 fis, clone THYRO1001671, highly similar to 59 kDa 2'-5'-oligoadenylate synthetase-like protein
MATN2	protein-coding	71.6137	160.552	-1.16473	2.76335e-12	down	58	67	84	171	165	179	MATN2	hsa:4147	Matrilin 2, isoform CRA_b
CGN	protein-coding	0.996227	23.3261	-4.54933	2.90101e-12	down	1	0	2	21	29	24	CGN	hsa:57530	Cingulin
LOC101929303	protein-coding	38.3809	99.7466	-1.37788	3.52518e-12	down	40	30	42	136	80	110
MBD5	protein-coding	187.709	85.2303	1.13906	5.07172e-12	up	158	170	220	113	66	99	MBD5	hsa:55777	cDNA FLJ61558, highly similar to Methyl-CpG-binding domain protein 5
CENPM	protein-coding	160.282	353.58	-1.14142	5.22882e-12	down	156	113	201	395	345	398	CENPM	hsa:79019	Centromere protein M
C9orf169	protein-coding	32.2392	98.0102	-1.60411	6.80123e-12	down	26	31	37	98	110	105	CYSRT1	hsa:375791	Cysteine-rich tail protein 1
LGALS3	protein-coding	1151.63	2737.9	-1.24939	2.40471e-11	down	1131	1004	1219	3269	3203	2369	LGALS3	hsa:3958	Galectin-3
PLCD4	protein-coding	8.97785	59.2194	-2.72163	3.19245e-11	down	6	11	9	53	64	71	PLCD4	hsa:84812	cDNA FLJ59122, highly similar to Homo sapiens phospholipase C, delta 4 (PLCD4), mRNA
DUSP6	protein-coding	192.73	426.172	-1.14485	3.37056e-11	down	253	145	161	540	449	394	DUSP6	hsa:1848	Dual specificity protein phosphatase
MAPT	protein-coding	215.114	106.163	1.01883	8.98972e-11	up	213	182	232	135	92	118	MAPT	hsa:4137	High molecular weight microtubule-associated protein tau
ACSL1	protein-coding	65.1079	157.488	-1.27434	9.83609e-11	down	74	64	50	220	162	133	ACSL1	hsa:2180	cDNA FLJ76467, highly similar to Homo sapiens acyl-CoA synthetase long-chain family member 1 (ACSL1), mRNA
FAM47E-STBD1	protein-coding	23.7859	83.1997	-1.80647	1.23316e-10	down	25	22	22	126	81	67	FAM47E-STBD1	hsa:100631383	cDNA FLJ59708, highly similar to Genethonin-1
MAML2	protein-coding	94.9486	208.365	-1.1339	1.39483e-10	down	73	101	102	229	199	242	MAML2	hsa:84441	MAML2 protein
LPP	protein-coding	583.884	266.535	1.13136	1.48367e-10	up	477	639	577	319	252	291	LPP	hsa:4026	cDNA FLJ50930, highly similar to Lipoma-preferred partner
CSF1R	protein-coding	9.65129	63.0978	-2.7088	1.8654e-10	down	10	9	9	55	70	75	CSF1R	hsa:1436	CSF1R protein
XK	protein-coding	449.13	217.463	1.04636	2.33054e-10	up	351	470	485	270	212	223	XK	hsa:7504	Membrane transport protein XK
HABP4	protein-coding	243.091	106.899	1.18525	2.60107e-10	up	262	222	221	171	92	91	HABP4	hsa:22927	cDNA FLJ30599 fis, clone BRAWH2009298, highly similar to Homo sapiens hyaluronan binding protein 4 (HABP4), mRNA
RARRES1	protein-coding	12.6756	53.8629	-2.08724	3.20787e-10	down	7	14	16	53	53	66	RARRES1	hsa:5918	Retinoic acid receptor responder protein 1
PGC	protein-coding	3.3871	31.835	-3.23249	3.89147e-10	down	3	2	5	28	33	40	PGC	hsa:5225	cDNA FLJ51342, highly similar to Gastricsin (EC 3.4.23.3)
EPCAM	protein-coding	144.266	61.6002	1.22772	4.13503e-10	up	133	133	154	109	51	46	EPCAM	hsa:4072	Epithelial cell adhesion molecule
HNRNPM	protein-coding	1210.92	2433.88	-1.00715	4.59931e-10	down	817	1330	1377	3300	2362	2281	HNRNPM	hsa:4670	Heterogeneous nuclear ribonucleoprotein M isoform a variant
TNXB	protein-coding	121.867	264.036	-1.11543	5.31884e-10	down	125	102	128	272	282	291	TNXB	hsa:7148	Growth-inhibiting protein 45
MB	protein-coding	52.1028	239.775	-2.20225	5.83477e-10	down	48	54	49	236	220	310	MB	hsa:4151	Myoglobin
C4A	protein-coding	8.068	49.7589	-2.62467	6.78681e-10	down	3	6	15	51	63	45	C4A	hsa:720	cDNA FLJ55146, highly similar to Complement C4-B
POLR3G	protein-coding	140.671	64.3602	1.12809	8.55563e-10	up	141	144	122	97	56	59	POLR3G	hsa:10622	Polymerase (RNA) III (DNA directed) polypeptide G (32kD), isoform CRA_a
TAF12	protein-coding	135.484	314.319	-1.2141	8.64585e-10	down	115	144	134	459	303	270	TAF12	hsa:6883	Transcription initiation factor TFIID subunit 12
ABI3BP	protein-coding	103.012	13.872	2.89256	1.02093e-09	up	61	117	122	12	13	19	ABI3BP	hsa:25890	Target of Nesh-SH3
PKD1L2	protein-coding	78.757	22.1717	1.82869	1.19036e-09	up	91	54	85	33	17	23	PKD1L2	hsa:114780	Polycystic kidney disease protein 1-like 2
SLC2A5	protein-coding	32.1387	200.54	-2.6415	1.30784e-09	down	24	21	50	173	238	224	SLC2A5	hsa:6518	cDNA FLJ51824, highly similar to Solute carrier family 2, facilitated glucose transporter member 5
SLC12A8	protein-coding	28.9165	94.6844	-1.71123	1.375e-09	down	30	26	28	107	91	107	SLC12A8	hsa:84561	Solute carrier family 12 member 8
NPY4R	protein-coding	19.8224	189.195	-3.25467	1.47554e-09	down	11	12	36	155	201	242	NPY4R	hsa:5540	Neuropeptide Y receptor type 4
SLC12A3	protein-coding	251.54	2187.4	-3.12035	1.52392e-09	down	88	271	380	1781	2513	2614	SLC12A3	hsa:6559	Solute carrier family 12 member 3
ID1	protein-coding	598.82	1332.94	-1.15441	1.54634e-09	down	391	603	756	1454	1425	1402	ID1	hsa:3397	DNA-binding protein inhibitor ID-1
ANXA8L2	protein-coding	53.6793	316.209	-2.55844	1.60975e-09	down	74	44	37	296	407	302	ANXA8L1	hsa:728113	Annexin A8-like protein 1
KRT16	protein-coding	19.9031	57.0579	-1.51944	1.65837e-09	down	30	10	18	66	59	59	KRT16	hsa:3868	Keratin, type I cytoskeletal 16
INHBE	protein-coding	4.04749	34.2223	-3.07983	2.00815e-09	down	5	1	6	32	32	45	INHBE	hsa:83729	Inhibin beta E chain
UNC5B	protein-coding	202.683	628.555	-1.63281	2.90657e-09	down	231	175	182	610	647	748	UNC5B	hsa:219699	Netrin receptor UNC5B
SRP14	protein-coding	975.926	3508.14	-1.84586	3.59385e-09	down	974	886	977	5386	3419	2762	SRP14	hsa:6727	Signal recognition particle 14 kDa protein
ARHGAP19	protein-coding	684.93	281.019	1.28529	6.27459e-09	up	793	592	601	399	247	275	ARHGAP19	hsa:84986	Rho GTPase-activating protein 19
NAPB	protein-coding	107.586	53.2906	1.01354	7.40456e-09	up	120	87	106	72	45	57	NAPB	hsa:63908	N-ethylmaleimide-sensitive factor attachment protein, beta, isoform CRA_d
HMBOX1	protein-coding	1170.77	539.815	1.11692	7.43857e-09	up	1003	1204	1193	525	462	737	HMBOX1	hsa:79618	Homeobox containing 1, isoform CRA_c
UBXN11	protein-coding	510.086	1027.47	-1.01028	8.62347e-09	down	449	476	561	1063	1101	1125	UBXN11	hsa:91544	UBX domain-containing protein 11
OTOF	protein-coding	14.0954	55.5764	-1.97925	8.86708e-09	down	9	16	16	57	50	71	OTOF	hsa:9381	Otoferlin transcript variant 5
MDGA1	protein-coding	27.9675	79.8967	-1.51438	9.14797e-09	down	21	24	37	79	89	87	MDGA1	hsa:266727	MAM domain-containing glycosylphosphatidylinositol anchor protein 1
MDK	protein-coding	38.8167	87.9021	-1.17922	1.00333e-08	down	40	33	40	89	95	97	MDK	hsa:4192	Mutant truncated midkine C
PRTN3	protein-coding	28.4317	5.48734	2.37332	1.00557e-08	up	32	29	21	3	9	5	PRTN3	hsa:5657	Proteinase 3
SPTBN5	protein-coding	26.3847	65.8024	-1.31844	1.20581e-08	down	15	29	33	81	74	58	SPTBN5	hsa:51332	Spectrin beta chain, non-erythrocytic 5
NCCRP1	protein-coding	195.674	790.209	-2.01378	1.57309e-08	down	149	190	232	710	912	886	NCCRP1	hsa:342897	F-box only protein 50
MAP1A	protein-coding	66.8518	211.501	-1.66163	3.01895e-08	down	37	75	83	207	217	251	MAP1A	hsa:4130	cDNA FLJ77111, highly similar to Homo sapiens microtubule-associated protein 1A (MAP1A), mRNA
ANXA8	protein-coding	20.1347	363.212	-4.17306	3.15196e-08	down	12	37	8	545	465	183	ANXA8	hsa:653145	cDNA FLJ58992, moderately similar to Annexin A8
ANXA9	protein-coding	43.2703	115.492	-1.41635	5.56977e-08	down	29	47	50	141	111	122	ANXA9	hsa:8416	Annexin A9
ABHD11	protein-coding	61.7886	123.73	-1.00178	6.18865e-08	down	50	52	79	133	133	131	ABHD11	hsa:83451	Abhydrolase domain containing 11, isoform CRA_d
SLC16A7	protein-coding	267.464	132.68	1.01139	6.67773e-08	up	250	276	249	126	122	175	SLC16A7	hsa:9194	Solute carrier family 16 (Monocarboxylic acid transporters), member 7, isoform CRA_a
SPINK13	protein-coding	397.775	181.628	1.13096	7.92381e-08	up	303	436	416	206	185	194	SPINK13	hsa:153218	Serine protease inhibitor Kazal-type 13
PLEKHG6	protein-coding	11.8657	39.3957	-1.73125	8.35515e-08	down	5	11	19	51	44	33	PLEKHG6	hsa:55200	Pleckstrin homology domain containing, family G (With RhoGef domain) member 6, isoform CRA_a
ATOH8	protein-coding	13.8599	55.4098	-1.99922	8.78368e-08	down	13	7	21	67	69	43	ATOH8	hsa:84913	Atonal homolog 8 (Drosophila), isoform CRA_a
SHC4	protein-coding	37.1966	103.926	-1.48231	1.18198e-07	down	34	37	37	139	91	109	SHC4	hsa:399694	cDNA FLJ42926 fis, clone BRSSN2004719, highly similar to Homo sapiens rai-like protein (RaLP), mRNA
ZNF678	protein-coding	331.737	104.06	1.67262	1.22206e-07	up	405	289	266	143	99	98	ZNF678	hsa:339500	Zinc finger protein 678
CHAC1	protein-coding	106.086	258.948	-1.28743	1.44169e-07	down	100	95	114	255	302	269	CHAC1	hsa:79094	Glutathione-specific gamma-glutamylcyclotransferase 1
HIST1H2BC	protein-coding	146.06	64.6676	1.17545	1.46507e-07	up	137	135	153	73	77	58	HIST1H2BC	hsa:8347	histone cluster 1, H2bc
ADRA2C	protein-coding	63.3372	27.4923	1.20402	1.47576e-07	up	66	48	71	29	35	24	ADRA2C	hsa:152	Alpha-2C adrenergic receptor
C8orf31	protein-coding	40.5454	84.1022	-1.0526	1.67478e-07	down	34	40	44	92	98	80	C8orf31	hsa:286122	chromosome 8 open reading frame 31
STS	protein-coding	420.544	883.514	-1.07099	1.73837e-07	down	387	391	446	890	930	1004	STS	hsa:412	Steryl-sulfatase
CTSS	protein-coding	118.494	321.951	-1.44203	1.73933e-07	down	125	107	112	330	396	303	CTSS	hsa:1520	Cathepsin S
ABHD15	protein-coding	167.541	353.371	-1.07667	1.99224e-07	down	114	171	204	374	366	393	ABHD15	hsa:116236	Abhydrolase domain-containing protein 15
CDH19	protein-coding	39.5091	6.64173	2.57255	2.12937e-07	up	24	45	46	11	9	2	CDH19	hsa:28513	Cadherin-19
SLC51B	protein-coding	5.42998	43.9903	-3.01817	2.13192e-07	down	7	2	7	37	58	44	SLC51B	hsa:123264	Organic solute transporter subunit beta
P2RX6	protein-coding	18.1195	67.228	-1.89152	2.23951e-07	down	19	13	21	77	52	88	P2RX6	hsa:9127	P2X purinoceptor 6
AQP7	protein-coding	4.83128	28.954	-2.58329	2.46029e-07	down	3	6	5	26	28	38	AQP7	hsa:364	cDNA FLJ52223, highly similar to Aquaporin-7
KIAA0825	protein-coding	85.4151	38.006	1.16827	2.54158e-07	up	83	73	93	67	34	26	KIAA0825	hsa:285600	KIAA0825
PEG10	protein-coding	1331.49	407.338	1.70874	2.85219e-07	up	884	1393	1607	460	395	457	PEG10	hsa:23089	Retrotransposon-derived protein PEG10
MYO15B	protein-coding	773.83	1562.67	-1.01392	2.88203e-07	down	758	604	900	1614	1660	1728	MYO15B	hsa:80022	Putative uncharacterized protein DKFZp667C0210
CYP4F3	protein-coding	9.55044	41.7469	-2.12803	3.8383e-07	down	6	9	13	49	31	55	CYP4F3	hsa:4051	Cytochrome P450, family 4, subfamily F, polypeptide 3, isoform CRA_b
PTHLH	protein-coding	47.5465	7.96941	2.5768	3.94422e-07	up	49	44	45	6	13	6	PTHLH	hsa:5744	Parathyroid hormone-like hormone, isoform CRA_b
PLAC1	protein-coding	137.112	56.8224	1.27083	4.9374e-07	up	108	123	170	68	42	74	PLAC1	hsa:10761	Placenta-specific protein 1
CEBPA	protein-coding	544.039	1139.53	-1.06666	5.28159e-07	down	375	577	633	1242	1301	1115	CEBPA	hsa:1050	CCAAT/enhancer-binding protein alpha
S100A10	protein-coding	2369.79	4807.45	-1.02051	5.85541e-07	down	2618	2041	2223	7044	4216	4537	S100A10	hsa:6281	S100 calcium binding protein A10 (Annexin II ligand, calpactin I, light polypeptide (P11)), isoform CRA_b
CD82	protein-coding	182.595	402.005	-1.13857	5.98584e-07	down	166	149	219	401	433	450	CD82	hsa:3732	CD82 antigen
RGPD5	protein-coding	101.98	50.2985	1.0197	6.13097e-07	up	106	85	106	82	36	49	RGPD5	hsa:84220	RANBP2-like and GRIP domain-containing protein 5/6
ITGA3	protein-coding	2095.41	4256.94	-1.02258	6.61461e-07	down	2183	1696	2229	4441	4245	4954	ITGA3	hsa:3675	cDNA FLJ59664, highly similar to Integrin alpha-3
PROM2	protein-coding	60.3441	164.025	-1.44263	6.71226e-07	down	48	58	70	154	181	187	PROM2	hsa:150696	Prominin 2, isoform CRA_a
ULBP3	protein-coding	24.9518	59.1344	-1.24485	7.30059e-07	down	11	28	34	70	61	60	ULBP3	hsa:79465	cDNA FLJ51255, moderately similar to NKG2D ligand 3
ARNT2	protein-coding	75.6765	186.409	-1.30056	7.48827e-07	down	113	52	54	211	206	183	ARNT2	hsa:9915	Aryl hydrocarbon receptor nuclear translocator 2
TAPBPL	protein-coding	13.2009	42.4304	-1.68446	8.19952e-07	down	15	14	9	40	50	45	TAPBPL	hsa:55080	Tapasin-related protein
C9orf41	protein-coding	293.75	106.742	1.46047	1.0473e-06	up	266	345	236	133	111	102	CARNMT1	hsa:138199	chromosome 9 open reading frame 41
GPR56	protein-coding	651.587	1728.7	-1.40766	1.29577e-06	down	619	588	690	1625	1901	1976	ADGRG1	hsa:9289	G protein-coupled receptor 56, isoform CRA_b
RASA2	protein-coding	489.793	244.632	1.00156	1.3142e-06	up	522	490	404	341	243	216	RASA2	hsa:5922	cDNA FLJ60904, highly similar to Ras GTPase-activating protein 2
PLEKHO1	protein-coding	59.1028	25.3536	1.22103	1.36434e-06	up	61	42	70	31	30	21	PLEKHO1	hsa:51177	Pleckstrin homology domain-containing family O member 1
C6orf132	protein-coding	51.6139	145.741	-1.49758	1.54602e-06	down	37	57	56	137	153	174	C6orf132	hsa:647024	chromosome 6 open reading frame 132
RBMS3	protein-coding	39.8882	12.3514	1.69129	1.56594e-06	up	42	43	30	20	8	13	RBMS3	hsa:27303	RNA-binding motif, single-stranded-interacting protein 3
ZNF227	protein-coding	184.527	91.5647	1.01097	2.06666e-06	up	173	170	194	130	85	85	ZNF227	hsa:7770	cDNA FLJ50866, highly similar to Zinc finger protein 227
IL7R	protein-coding	70.8726	162.668	-1.19863	2.15762e-06	down	78	51	78	160	182	177	IL7R	hsa:3575	Interleukin-7 receptor subunit alpha
LFNG	protein-coding	168.361	383.208	-1.18657	2.27253e-06	down	151	142	199	373	424	425	LFNG	hsa:3955	Beta-1,3-N-acetylglucosaminyltransferase lunatic fringe
BMF	protein-coding	181.195	601.03	-1.72989	2.31112e-06	down	189	148	191	533	656	718	BMF	hsa:90427	Bcl-2-modifying factor
GATA1	protein-coding	84.5657	41.5213	1.02622	2.41404e-06	up	73	83	90	34	56	41	GATA1	hsa:2623	Erythroid transcription factor
CCRL2	protein-coding	2.71454	18.8002	-2.79197	2.42942e-06	down	2	2	4	19	25	16	CCRL2	hsa:9034	Alpha-helix coiled-coil rod homologue
CTF1	protein-coding	31.1602	7.4331	2.06767	2.88296e-06	up	39	28	23	9	10	5	CTF1	hsa:1489	Cardiotrophin-1
CCL5	protein-coding	4.39549	31.5964	-2.84566	2.90033e-06	down	3	3	7	33	44	24	CCL5	hsa:6352	C-C motif chemokine 5
MEOX1	protein-coding	34.7903	90.2239	-1.37482	3.08706e-06	down	23	32	47	90	106	92	MEOX1	hsa:4222	Homeobox protein MOX-1
ESPN	protein-coding	57.6533	189.905	-1.7198	3.15097e-06	down	43	50	76	179	184	242	ESPN	hsa:83715	Espin
NAGA	protein-coding	1114.52	2425.34	-1.12177	3.38489e-06	down	999	1070	1173	2383	2698	2657	NAGA	hsa:4668	N-acetylgalactosaminidase, alpha-, isoform CRA_a
SLC22A4	protein-coding	75.6582	173.692	-1.19896	3.8576e-06	down	52	84	84	178	170	208	SLC22A4	hsa:6583	Solute carrier family 22 member 4
NCOA6	protein-coding	541.75	1318.18	-1.28285	4.70206e-06	down	425	534	620	1273	1389	1541	NCOA6	hsa:23054	Nuclear receptor coactivator-6 beta
CALHM2	protein-coding	3.42447	32.6558	-3.25339	5.54034e-06	down	3	3	4	30	26	48	CALHM2	hsa:51063	Calcium homeostasis modulator protein 2
DCBLD2	protein-coding	458.854	229.137	1.00182	5.90349e-06	up	353	495	485	242	216	277	DCBLD2	hsa:131566	Discoidin, CUB and LCCL domain-containing protein 2
PHACTR2	protein-coding	221.524	97.0323	1.19093	6.81542e-06	up	164	248	231	121	78	116	PHACTR2	hsa:9749	Phosphatase and actin regulator 2
MCAM	protein-coding	1834.46	3710.16	-1.01612	7.05971e-06	down	1889	1624	1820	3922	4390	3572	MCAM	hsa:4162	Melanoma cell adhesion molecule, isoform CRA_a
ICOSLG	protein-coding	36.2728	105.09	-1.53467	7.12564e-06	down	26	35	45	96	113	125	ICOSLG	hsa:23308	Inducible T-cell co-stimulator ligand
C10orf54	protein-coding	660.515	1706.75	-1.36959	9.13052e-06	down	665	588	668	1590	1848	1992	C10orf54	hsa:64115	Platelet receptor Gi24
ZNF468	protein-coding	288.32	137.511	1.06813	1.05617e-05	up	301	306	225	167	139	139	ZNF468	hsa:90333	Zinc finger protein 468
BCHE	protein-coding	31.9452	7.35134	2.11952	1.09024e-05	up	42	21	30	10	7	7	BCHE	hsa:590	Butyrylcholinesterase, isoform CRA_b
SLITRK6	protein-coding	107.189	45.6745	1.23069	1.24885e-05	up	82	102	129	77	39	36	SLITRK6	hsa:84189	SLIT and NTRK-like protein 6
TMEM253	protein-coding	6.05211	42.7738	-2.82122	1.33336e-05	down	6	2	10	50	46	42	TMEM253	hsa:643382	Transmembrane protein 253
IFIT2	protein-coding	85.9473	180.229	-1.0683	1.53028e-05	down	72	86	92	176	191	208	IFIT2	hsa:3433	cDNA FLJ60157, highly similar to Interferon-induced protein with tetratricopeptide repeats 2
PHF7	protein-coding	126.344	59.2947	1.09138	1.88684e-05	up	148	111	107	82	48	64	PHF7	hsa:51533	PHD finger protein 7, isoform CRA_a
C11orf86	protein-coding	445.784	925.961	-1.05461	1.92691e-05	down	363	407	532	927	1055	975	C11orf86	hsa:254439	chromosome 11 open reading frame 86
DLX3	protein-coding	35.5153	74.8738	-1.07602	2.26017e-05	down	31	46	25	85	85	71	DLX3	hsa:1747	cDNA, FLJ93763, highly similar to Homo sapiens distal-less homeo box 3 (DLX3), mRNA
FAM211A	protein-coding	5.4543	33.5486	-2.62079	2.30668e-05	down	5	4	7	27	33	46	LRRC75A	hsa:388341	leucine rich repeat containing 75A
CRIPT	protein-coding	192.531	425.06	-1.14258	2.59588e-05	down	211	168	180	640	421	338	CRIPT	hsa:9419	Cysteine-rich PDZ-binding protein
EPS8L3	protein-coding	223.929	625.844	-1.48276	2.63369e-05	down	173	211	270	565	714	708	EPS8L3	hsa:79574	Epidermal growth factor receptor kinase substrate 8-like protein 3
EVI2B	protein-coding	8.21927	36.0307	-2.13214	2.84423e-05	down	9	6	9	30	37	47	EVI2B	hsa:2124	Protein EVI2B
SLCO1B3	protein-coding	84.3722	40.5043	1.05869	3.03624e-05	up	91	83	70	64	34	36	SLCO1B3	hsa:28234	Solute carrier organic anion transporter family, member 1B3, isoform CRA_a
SDR16C5	protein-coding	16.5142	42.244	-1.35504	3.20486e-05	down	21	12	15	43	50	42	SDR16C5	hsa:195814	cDNA FLJ37840 fis, clone BRSSN2011799, highly similar to Homo sapiens epidermal retinal dehydrogenase 2 (RDHE2), mRNA
AVPR2	protein-coding	7.17173	30.1673	-2.07259	3.69269e-05	down	3	8	10	29	40	27	AVPR2	hsa:554	NADH dehydrogenase subunit 1
PPP1R9A	protein-coding	123.974	58.755	1.07725	3.94153e-05	up	93	128	140	59	50	79	PPP1R9A	hsa:55607	Neurabin-1
ABCC3	protein-coding	2345.32	5018.43	-1.09745	3.94896e-05	down	2129	2123	2583	5005	5035	5996	ABCC3	hsa:8714	ATP-binding cassette, sub-family C (CFTR/MRP), member 3, isoform CRA_b
ACSBG1	protein-coding	2.42825	20.0527	-3.04581	4.33396e-05	down	2	3	2	15	27	21	ACSBG1	hsa:23205	cDNA FLJ30320 fis, clone BRACE2006167, highly similar to Homo sapiens acyl-CoA synthetase bubblegum family member 1 (ACSBG1), mRNA
VTN	protein-coding	39.2768	219.791	-2.48438	5.26167e-05	down	38	38	38	159	271	260	VTN	hsa:7448	cDNA FLJ51266, highly similar to Vitronectin
FAXDC2	protein-coding	17.8557	94.1873	-2.39915	5.35262e-05	down	11	20	21	70	118	108	FAXDC2	hsa:10826	Fatty acid hydroxylase domain-containing protein 2
EPHA7	protein-coding	19.8374	3.88497	2.35225	5.44828e-05	up	18	25	14	7	4	2	EPHA7	hsa:2045	Ephrin type-A receptor 7
PRRT1	protein-coding	89.131	38.6403	1.20582	5.49982e-05	up	61	92	107	42	45	37	PRRT1	hsa:80863	Proline-rich transmembrane protein 1, isoform CRA_a
DYSF	protein-coding	183.251	447.215	-1.28715	5.75855e-05	down	193	157	183	420	456	548	DYSF	hsa:8291	cDNA FLJ55344, highly similar to Dysferlin
HSPB7	protein-coding	69.9539	170.327	-1.28383	6.44594e-05	down	45	66	94	164	179	200	HSPB7	hsa:27129	Heat shock protein beta-7
PLXNA2	protein-coding	506.484	1300.3	-1.36026	6.56472e-05	down	516	447	510	1193	1379	1562	PLXNA2	hsa:5362	Plexin-A2
SGK110	protein-coding	19.9508	54.7459	-1.4563	6.75813e-05	down	23	16	19	51	68	55	SBK3	hsa:100130827	Uncharacterized serine/threonine-protein kinase SBK3
SULT1A3	protein-coding	51.6845	179.823	-1.79878	7.62362e-05	down	65	40	45	270	113	210	SULT1A3	hsa:6818	Sulfotransferase 1A3
UBA7	protein-coding	13.4255	47.0021	-1.80775	8.35764e-05	down	17	10	12	42	61	46	UBA7	hsa:7318	Ubiquitin-like modifier-activating enzyme 7
GNAZ	protein-coding	15.2649	50.4096	-1.72348	8.49097e-05	down	7	14	24	45	55	60	GNAZ	hsa:2781	cDNA FLJ51798, highly similar to Guanine nucleotide-binding protein G(z) subunit alpha
FAM160A1	protein-coding	312.092	130.27	1.26047	8.77161e-05	up	367	274	263	111	116	186	FAM160A1	hsa:729830	family with sequence similarity 160, member A1
HNF4G	protein-coding	31.2584	9.23497	1.75906	8.86323e-05	up	34	34	22	17	8	6	HNF4G	hsa:3174	Hepatocyte nuclear factor 4, gamma
ADAMTS10	protein-coding	51.5855	138.93	-1.42932	9.10821e-05	down	26	55	70	130	156	156	ADAMTS10	hsa:81794	A disintegrin and metalloproteinase with thrombospondin motifs 10
TUBB4A	protein-coding	107.673	53.1205	1.01932	9.30791e-05	up	78	109	127	59	47	65	TUBB4A	hsa:10382	cDNA FLJ55189, highly similar to Tubulin beta-4 chain
ALPP	protein-coding	2169.45	9432.55	-2.12032	9.82516e-05	down	1663	2010	2668	7709	11356	10719	ALPP	hsa:250	Alkaline phosphatase, placental type
FLRT3	protein-coding	328.281	135.238	1.27943	0.000107895	up	218	340	400	175	120	145	FLRT3	hsa:23767	cDNA FLJ90402 fis, clone NT2RP2006004, highly similar to Leucine-rich repeat transmembrane protein FLRT3
GLCE	protein-coding	68.7084	141.955	-1.04687	0.000114038	down	42	78	80	163	124	171	GLCE	hsa:26035	cDNA FLJ11326 fis, clone PLACE1010481, highly similar to D-glucuronyl C5-epimerase (EC 5.1.3.-)
LAT2	protein-coding	34.558	85.2597	-1.30284	0.000114953	down	37	25	39	87	76	110	LAT2	hsa:7462	Linker for activation of T-cells family member 2
ITGB7	protein-coding	2.45257	15.1147	-2.62359	0.000136428	down	0	5	2	14	20	14	ITGB7	hsa:3695	Integrin b7 subunit
CDC42EP2	protein-coding	215.564	528.796	-1.2946	0.0001522	down	176	193	261	483	600	597	CDC42EP2	hsa:10435	Cdc42 effector protein 2
ACRBP	protein-coding	41.6758	13.0872	1.67105	0.000157006	up	26	41	55	19	10	14	ACRBP	hsa:84519	Acrosin-binding protein
ACVRL1	protein-coding	5.15495	31.58	-2.61498	0.000161162	down	3	6	6	22	38	39	ACVRL1	hsa:94	Receptor protein serine/threonine kinase
C5AR1	protein-coding	10.6084	31.3053	-1.5612	0.00016327	down	5	12	14	46	22	35	C5AR1	hsa:728	C5a anaphylatoxin chemotactic receptor 1
APOL6	protein-coding	107.9	236.838	-1.1342	0.000187011	down	130	80	104	232	238	286	APOL6	hsa:80830	Apolipoprotein L6
PHOSPHO1	protein-coding	52.8564	184.022	-1.79973	0.000191064	down	29	61	64	153	199	230	PHOSPHO1	hsa:162466	Phosphoethanolamine/phosphocholine phosphatase
RHOV	protein-coding	343.777	736.556	-1.09932	0.000205544	down	288	335	378	696	807	842	RHOV	hsa:171177	Ras homolog gene family, member V, isoform CRA_a
MMRN2	protein-coding	21.9762	70.9069	-1.68999	0.000233552	down	10	27	27	67	65	94	MMRN2	hsa:79812	Multimerin-2
LMO1	protein-coding	28.2686	79.7691	-1.49663	0.000287129	down	29	18	36	70	85	98	LMO1	hsa:4004	Rhombotin-1
CRY2	protein-coding	535.667	265.907	1.01041	0.00033241	up	646	430	479	354	236	277	CRY2	hsa:1408	Photolyase-like cryptochrome 2
GCNT2	protein-coding	629.958	299.561	1.07241	0.000336117	up	765	517	545	408	289	281	GCNT2	hsa:2651	cDNA FLJ76191, highly similar to Homo sapiens glucosaminyl (N-acetyl) transferase 2, I-branching enzyme (GCNT2), transcript variant 2, mRNA
TNNC1	protein-coding	218.006	441.503	-1.01805	0.000349899	down	183	219	232	646	467	336	TNNC1	hsa:7134	Troponin C, slow skeletal and cardiac muscles
PM20D2	protein-coding	130.834	58.4215	1.16317	0.000363615	up	94	155	130	65	56	67	PM20D2	hsa:135293	Peptidase M20 domain-containing protein 2
MYO7B	protein-coding	28.2164	62.6302	-1.15032	0.000378809	down	21	22	40	62	65	73	MYO7B	hsa:4648	MYO7B variant protein
CA5B	protein-coding	244.713	522.801	-1.09517	0.000389102	down	234	215	264	544	465	667	CA5B	hsa:11238	Carbonic anhydrase VB, mitochondrial, isoform CRA_c
THEM5	protein-coding	0.672555	10.494	-3.96376	0.000423037	down	1	0	1	8	14	11	THEM5	hsa:284486	Acyl-coenzyme A thioesterase THEM5
KLHL30	protein-coding	21.7326	60.1646	-1.46905	0.000437705	down	28	17	18	55	76	60	KLHL30	hsa:377007	kelch-like family member 30
TGM2	protein-coding	1170.19	2806.04	-1.26179	0.000439914	down	1161	1004	1244	2588	3314	3015	TGM2	hsa:7052	cDNA FLJ58187, highly similar to Protein-glutamine gamma-glutamyltransferase 2(EC 2.3.2.13)
STRA6	protein-coding	329.811	1095.13	-1.73139	0.000528008	down	298	301	362	891	1278	1289	STRA6	hsa:64220	cDNA FLJ31563 fis, clone NT2RI2001449, highly similar to Homo sapiens stimulated by retinoic acid gene 6 homolog (STRA6), mRNA
MTUS2	protein-coding	26.8345	60.7204	-1.17809	0.000548177	down	20	29	29	60	57	77	MTUS2	hsa:23281	Microtubule-associated tumor suppressor candidate 2
PTGES	protein-coding	1963.95	4178.42	-1.0892	0.000564896	down	2207	1713	1778	4096	4919	4309	PTGES	hsa:9536	Prostaglandin E synthase
SULT2B1	protein-coding	16.7352	41.8287	-1.3216	0.000574171	down	11	16	22	43	37	54	SULT2B1	hsa:6820	Sulfotransferase family cytosolic 2B member 1
COL25A1	protein-coding	9.9984	0.804465	3.63559	0.000630062	up	5	13	11	3	0	0	COL25A1	hsa:84570	Collagen alpha-1(XXV) chain
TMEM140	protein-coding	34.5586	71.5742	-1.0504	0.000649747	down	38	33	29	69	85	74	TMEM140	hsa:55281	Transmembrane protein 140
C15orf62	protein-coding	28.2161	59.1442	-1.06772	0.000650466	down	19	32	31	59	59	71	C15orf62	hsa:643338	Uncharacterized protein C15orf62, mitochondrial
CACNA1I	protein-coding	1.36943	17.7014	-3.69221	0.000678806	down	0	2	2	10	24	21	CACNA1I	hsa:8911	Voltage-dependent T-type calcium channel subunit alpha-1I
AQP11	protein-coding	36.7643	14.4607	1.34617	0.00078042	up	46	26	35	19	18	10	AQP11	hsa:282679	Aquaporin-11
CEACAM7	protein-coding	15.3055	106.519	-2.79899	0.000788038	down	17	17	10	72	154	107	CEACAM7	hsa:1087	Carcinoembryonic antigen-related cell adhesion molecule 7
ZNF556	protein-coding	40.9299	18.1691	1.17167	0.000810198	up	29	45	45	28	14	18	ZNF556	hsa:80032	Zinc finger protein 556
ST14	protein-coding	130.408	346.389	-1.40936	0.000849143	down	127	104	150	301	423	373	ST14	hsa:6768	Suppressor of tumorigenicity 14 protein homolog
PIP5KL1	protein-coding	18.2933	44.7587	-1.29085	0.00091307	down	17	19	17	44	40	59	PIP5KL1	hsa:138429	Phosphatidylinositol 4-phosphate 5-kinase-like protein 1
AGT	protein-coding	11.4183	83.3891	-2.86852	0.000942716	down	7	15	11	50	95	115	AGT	hsa:183	Angiotensinogen (Serpin peptidase inhibitor, clade A, member 8)
SLC7A8	protein-coding	22.4043	49.6738	-1.14871	0.000968485	down	26	19	20	46	53	59	SLC7A8	hsa:23428	cDNA FLJ37231 fis, clone BRAMY2001068, highly similar to Large neutral amino acids transporter small subunit 2
LOC101928613	protein-coding	47.0212	22.1586	1.08544	0.00107546	up	41	44	52	38	12	24
SLC2A6	protein-coding	182.378	443.53	-1.2821	0.00117132	down	149	172	211	410	555	444	SLC2A6	hsa:11182	cDNA FLJ58880, highly similar to Solute carrier family 2, facilitated glucose transporter member 6
SLC6A9	protein-coding	216.835	466.202	-1.10436	0.0011719	down	138	218	278	452	532	502	SLC6A9	hsa:6536	cDNA, FLJ78832, highly similar to Sodium- and chloride-dependent glycine transporter 1
PADI4	protein-coding	0.348884	9.29709	-4.73596	0.00123331	down	1	0	0	6	14	9	PADI4	hsa:23569	Protein-arginine deiminase type-4
MGAT4A	protein-coding	41.6205	18.362	1.18057	0.00124959	up	48	42	30	20	18	21	MGAT4A	hsa:11320	cDNA FLJ75872, highly similar to Homo sapiens mannosyl (alpha-1,3-)-glycoprotein beta-1,4-N-acetylglucosaminyltransferase, isoenzyme A (MGAT4A), mRNA
DBNDD2	protein-coding	131.032	59.8964	1.12938	0.00128778	up	131	118	132	79	61	55	DBNDD2	hsa:55861	Dysbindin domain-containing protein 2
OLAH	protein-coding	1.0336	12.8027	-3.6307	0.00147539	down	1	1	1	14	20	7	OLAH	hsa:55301	S-acyl fatty acid synthase thioesterase, medium chain
PEX11G	protein-coding	36.5365	16.2592	1.16808	0.00155717	up	34	28	45	21	9	23	PEX11G	hsa:92960	Peroxisomal membrane protein 11C
FXYD3	protein-coding	16.1514	112.131	-2.79546	0.00159156	down	15	15	17	90	173	90	FXYD3	hsa:5349	FXYD domain-containing ion transport regulator 3
CNEP1R1	protein-coding	45.8912	110.044	-1.2618	0.00177291	down	51	33	50	138	108	111	CNEP1R1	hsa:255919	cDNA FLJ52286
LOC101929668	protein-coding	23.1623	47.8556	-1.04691	0.00184512	down	22	16	30	49	56	48
HBE1	protein-coding	180.689	86.4862	1.06297	0.00193692	up	203	151	171	157	70	63	HBE1	hsa:3046	Hemoglobin subunit epsilon
RHOF	protein-coding	2395.42	4989.09	-1.0585	0.00200624	down	2280	2106	2594	4758	5171	5969	RHOF	hsa:54509	cDNA FLJ75043, highly similar to Homo sapiens ras homolog gene family, member F (in filopodia), mRNA
ODF3L1	protein-coding	30.4835	70.6356	-1.21236	0.00200817	down	25	28	36	62	77	85	ODF3L1	hsa:161753	outer dense fiber of sperm tails 3-like 1
GAGE2D	protein-coding	2.85188	84.2758	-4.88513	0.00203445	down	3	5	0	276	4	27	GAGE2D	hsa:729408	G antigen 2D
XDH	protein-coding	44.7937	93.2193	-1.05733	0.00207737	down	44	43	43	84	103	109	XDH	hsa:7498	Xanthine dehydrogenase/oxidase
SCNN1A	protein-coding	123.637	261.201	-1.07905	0.00224391	down	90	121	150	243	280	308	SCNN1A	hsa:6337	Amiloride-sensitive sodium channel subunit alpha 1
CPEB3	protein-coding	42.962	20.7688	1.04864	0.00241282	up	38	50	36	19	23	24	CPEB3	hsa:22849	Cytoplasmic polyadenylation element binding protein 3, isoform CRA_b
TENC1	protein-coding	226.009	538.122	-1.25155	0.00246442	down	135	249	275	491	587	632	TNS2	hsa:23371	Tensin like C1 domain containing phosphatase (Tensin 2), isoform CRA_a
KLHDC7A	protein-coding	0.672555	11.7792	-4.13044	0.00276834	down	1	0	1	24	9	7	KLHDC7A	hsa:127707	Kelch domain-containing protein 7A
GPR37L1	protein-coding	28.9521	60.5766	-1.06509	0.00315508	down	24	31	29	59	76	58	GPR37L1	hsa:9283	cDNA FLJ53885, highly similar to Endothelin B receptor-like protein 2
ZBTB7C	protein-coding	49.6218	99.3248	-1.00118	0.00316154	down	37	47	61	93	112	111	ZBTB7C	hsa:201501	Zinc finger and BTB domain-containing protein 7C
TERT	protein-coding	60.9379	24.3987	1.32053	0.00316596	up	76	55	45	40	20	21	TERT	hsa:7015	Telomerase reverse transcriptase isoform Delta4C
FAM227B	protein-coding	21.255	7.0276	1.5967	0.0032501	up	13	23	26	10	8	5	FAM227B	hsa:196951	family with sequence similarity 227, member B
LOC101927035	protein-coding	10.223	27.5544	-1.43047	0.00327946	down	7	9	14	28	35	25
RGL1	protein-coding	7.60788	23.5943	-1.63287	0.0033187	down	5	1	17	32	23	22	RGL1	hsa:23179	cDNA FLJ50518, highly similar to Ral guanine nucleotide dissociation stimulator-like 1
SFXN2	protein-coding	23.6072	50.3246	-1.09203	0.00337343	down	10	36	22	62	52	49	SFXN2	hsa:118980	Sideroflexin-2
SLC1A7	protein-coding	4.89387	25.5432	-2.38389	0.00371989	down	4	7	3	17	27	36	SLC1A7	hsa:6512	Excitatory amino acid transporter 5
DOCK2	protein-coding	2.12979	12.8191	-2.58951	0.00372638	down	3	3	0	23	7	13	DOCK2	hsa:1794	cDNA FLJ46228 fis, clone TESTI4014908, highly similar to Dedicator of cytokinesis protein 2
AREGB	protein-coding	16.7497	3.44673	2.28083	0.0038194	up	17	21	10	3	0	8	AREG	hsa:374	Amphiregulin
RAI14	protein-coding	27.1234	59.9684	-1.14466	0.00393269	down	29	22	28	69	78	46	RAI14	hsa:26064	cDNA FLJ13073 fis, clone NT2RP3001854, highly similar to Ankycorbin
FAM133A	protein-coding	36.4591	13.1003	1.47668	0.00394166	up	25	32	50	24	9	11	FAM133A	hsa:286499	family with sequence similarity 133, member A
CLYBL	protein-coding	78.8233	32.2602	1.28887	0.00446686	up	103	65	60	42	29	34	CLYBL	hsa:171425	Citrate lyase beta like, isoform CRA_a
S100A3	protein-coding	30.1622	83.8045	-1.47429	0.00631571	down	32	32	23	95	81	94	S100A3	hsa:6274	Protein S100-A3
TMOD1	protein-coding	27.2207	58.5556	-1.1051	0.0064911	down	21	30	28	54	73	59	TMOD1	hsa:7111	Tropomodulin-1
FAM5C	protein-coding	132.085	49.5855	1.41348	0.00689236	up	74	150	161	62	40	59	BRINP3	hsa:339479	BMP/retinoic acid-inducible neural-specific protein 3
ITGAX	protein-coding	18.07	50.4946	-1.48254	0.006974	down	20	11	22	43	49	68	ITGAX	hsa:3687	cDNA FLJ59843, highly similar to Integrin alpha-X
LOC100996485	protein-coding	10.8825	28.058	-1.3664	0.00708097	down	6	10	16	25	33	31
CLDND2	protein-coding	16.3513	4.79405	1.77009	0.00709919	up	17	19	11	3	4	8	CLDND2	hsa:125875	Claudin domain-containing protein 2
TTC40	protein-coding	0.709929	7.83861	-3.46485	0.00752515	down	1	1	0	8	12	5	CFAP46	hsa:54777	Cilia- and flagella-associated protein 46
PHEX	protein-coding	1.70616	9.8759	-2.53316	0.00889388	down	2	1	2	17	5	11	PHEX	hsa:5251	cDNA FLJ59234, highly similar to Phosphate-regulating neutral endopeptidase (EC 3.4.24.-)
SLC22A18AS	protein-coding	23.4839	52.5581	-1.16224	0.00899452	down	14	30	24	57	43	69	SLC22A18AS	hsa:5003	Beckwith-Wiedemann syndrome chromosomal region 1 candidate gene B protein
LACE1	protein-coding	44.6542	21.485	1.05547	0.00921183	up	35	54	40	28	16	26	LACE1	hsa:246269	Lactation elevated protein 1
CORO1A	protein-coding	4.34595	17.8322	-2.03674	0.00972702	down	4	1	8	13	22	21	CORO1A	hsa:11151	Coronin-1A
HRASLS2	protein-coding	4.84344	29.6211	-2.61252	0.0097563	down	2	7	5	16	35	41	HRASLS2	hsa:54979	HRAS-like suppressor 2
PPAPDC3	protein-coding	7.62057	23.6204	-1.63206	0.00983111	down	5	10	7	22	33	20	PPAPDC3	hsa:84814	cDNA, FLJ96566
GDPGP1	protein-coding	22.0649	54.5332	-1.30538	0.0106633	down	15	26	23	62	39	75	GDPGP1	hsa:390637	HCG1991723, isoform CRA_a
PSCA	protein-coding	1800.7	4079.32	-1.17977	0.0108421	down	1460	1625	2177	3913	5098	3975	PSCA	hsa:8000	Prostate stem cell antigen
CYTH4	protein-coding	6.13991	18.81	-1.61521	0.0110079	down	8	3	7	28	11	23	CYTH4	hsa:27128	Cytohesin-4
LCN2	protein-coding	31.0436	106.856	-1.7833	0.0113038	down	24	35	31	82	149	105	LCN2	hsa:3934	Neutrophil gelatinase-associated lipocalin
GRHL3	protein-coding	9.62697	27.7506	-1.52737	0.0129907	down	12	7	9	29	24	36	GRHL3	hsa:57822	Grainyhead-like protein 3 homolog
APOC3	protein-coding	5.97647	38.1235	-2.67332	0.0143253	down	3	2	13	23	38	58	APOC3	hsa:345	Apolipoprotein C-III variant 3
SLX1A	protein-coding	125.512	295.567	-1.23566	0.0148345	down	79	92	200	354	226	377	SLX1A	hsa:548593	SLX1 structure-specific endonuclease subunit homolog A (S. cerevisiae)
SPARC	protein-coding	3.11385	59.4613	-4.25518	0.0148467	down	5	2	2	112	5	84	SPARC	hsa:6678	cDNA, FLJ96669, highly similar to Homo sapiens secreted protein, acidic, cysteine-rich (osteonectin)(SPARC), mRNA
ADPRHL1	protein-coding	237.071	116.889	1.02018	0.0163133	up	158	235	300	148	88	144	ADPRHL1	hsa:113622	[Protein ADP-ribosylarginine] hydrolase-like protein 1
ARHGAP30	protein-coding	0.722091	8.08058	-3.48421	0.0179708	down	0	2	0	4	11	10	ARHGAP30	hsa:257106	Rho GTPase-activating protein 30
CPA4	protein-coding	161.545	433.886	-1.42537	0.0190973	down	92	164	217	354	518	498	CPA4	hsa:51200	Carboxypeptidase A4, isoform CRA_a
KCNK3	protein-coding	256.207	120.836	1.08426	0.0197811	up	164	258	327	106	141	136	KCNK3	hsa:3777	Potassium channel subfamily K member 3
ZNF268	protein-coding	65.4375	135.777	-1.05305	0.019958	down	52	79	58	168	136	136	ZNF268	hsa:10795	cDNA FLJ14806 fis, clone NT2RP4001753, highly similar to Zinc finger protein 268
SLCO2B1	protein-coding	0.647343	12.0408	-4.21725	0.0207248	down	0	0	2	5	20	12	SLCO2B1	hsa:11309	cDNA FLJ55217, highly similar to Solute carrier organic anion transporter family member 2B1
PSG4	protein-coding	16.7005	46.3219	-1.4718	0.0208012	down	20	9	20	37	61	48	PSG4	hsa:5672	cDNA FLJ90668 fis, clone PLACE1005426, highly similar to Pregnancy-specific beta-1-glycoprotein 5
TMEM173	protein-coding	299.907	620.988	-1.05005	0.0208474	down	256	274	345	549	678	743	TMEM173	hsa:340061	Stimulator of interferon genes protein
SLC26A9	protein-coding	5.96484	18.7577	-1.65293	0.0216167	down	5	9	3	25	25	11	SLC26A9	hsa:115019	cDNA FLJ45583 fis, clone BRTHA3012265, highly similar to Homo sapiens solute carrier family 26, member 9 (SLC26A9), transcript variant 2, mRNA
NACAD	protein-coding	3.40015	15.0068	-2.14194	0.0216239	down	5	1	4	10	16	21	NACAD	hsa:23148	NAC-alpha domain-containing protein 1
MRGPRF	protein-coding	14.6941	44.4578	-1.5972	0.0217945	down	13	12	18	38	38	65	MRGPRF	hsa:116535	MAS-related GPR, member F, isoform CRA_a
HTR1D	protein-coding	63.0928	140.768	-1.15777	0.022071	down	40	59	86	122	159	165	HTR1D	hsa:3352	5-hydroxytryptamine receptor 1D
CPNE5	protein-coding	0.722091	7.67507	-3.40993	0.0224593	down	0	2	0	5	9	10	CPNE5	hsa:57699	Putative uncharacterized protein DKFZp666C234
MAGEB6	protein-coding	12.9984	2.26295	2.52205	0.0224921	up	4	16	18	1	2	4	MAGEB6	hsa:158809	Melanoma-associated antigen B6
GPSM3	protein-coding	13.4742	29.9711	-1.15337	0.0235345	down	13	14	12	26	32	37	GPSM3	hsa:63940	HCG2044638
GPR35	protein-coding	11.1688	26.7107	-1.25794	0.0237726	down	6	9	18	25	29	31	GPR35	hsa:2859	cDNA FLJ77971
ARHGDIB	protein-coding	10.3369	25.1803	-1.28449	0.0250399	down	13	8	9	34	32	16	ARHGDIB	hsa:397	Rho GDP dissociation inhibitor (GDI) beta, isoform CRA_a
MAL	protein-coding	0.348884	5.76859	-4.0474	0.025398	down	1	0	0	9	8	2	MAL	hsa:4118	Mal, T-cell differentiation protein, isoform CRA_a
MSS51	protein-coding	28.8809	13.4665	1.10074	0.025751	up	36	21	27	13	11	19	MSS51	hsa:118490	Putative protein MSS51 homolog, mitochondrial
OLR1	protein-coding	24.7177	116.899	-2.24164	0.0258819	down	19	25	28	83	179	104	OLR1	hsa:4973	Oxidised low density lipoprotein (Lectin-like) receptor 1, isoform CRA_a
HIST1H2AE	protein-coding	27.8076	10.6182	1.38894	0.027467	up	28	15	39	16	8	11	HIST1H2AE	hsa:3012	Histone H2A type 1-B/E
TENM1	protein-coding	17.5608	6.01057	1.54679	0.0284458	up	24	12	15	10	4	6	TENM1	hsa:10178	ODZ1 protein
LOC101928975	protein-coding	22.5042	8.94717	1.33069	0.0288486	up	27	21	17	6	11	11
C7orf41	protein-coding	1034.64	513.027	1.01202	0.0289941	up	1297	836	866	728	466	487	MTURN	hsa:222166	Maturin
ANGPTL2	protein-coding	8.39256	21.8905	-1.38312	0.0295159	down	6	4	15	22	21	27	ANGPTL2	hsa:23452	Angiopoietin-related protein 2
CLIC3	protein-coding	111.725	264.422	-1.24289	0.0310158	down	98	100	128	240	239	362	CLIC3	hsa:9022	Chloride intracellular channel protein 3
SECTM1	protein-coding	26.762	100.848	-1.91393	0.0313435	down	27	31	19	72	95	150	SECTM1	hsa:6398	cDNA FLJ77863, highly similar to Homo sapiens secreted and transmembrane 1 (SECTM1), mRNA
DOCK3	protein-coding	6.76204	19.6144	-1.53639	0.0328408	down	7	3	10	16	20	26	DOCK3	hsa:1795	DOCK3 protein
CCDC17	protein-coding	27.4205	10.0198	1.4524	0.0333607	up	24	16	41	15	8	10	CCDC17	hsa:149483	coiled-coil domain containing 17
KCNJ2	protein-coding	7.72053	0.928722	3.05538	0.0345699	up	6	12	4	1	0	2	KCNJ2	hsa:3759	Inward rectifier potassium channel 2
FYN	protein-coding	48.171	99.2169	-1.04242	0.0348882	down	55	48	36	91	127	97	FYN	hsa:2534	Non-specific protein-tyrosine kinase
MUC2	protein-coding	17.8715	98.2095	-2.45821	0.0368479	down	22	13	17	48	120	136	MUC2	hsa:4583	Intestinal mucin 2.1
NCAM2	protein-coding	18.431	5.87322	1.64991	0.0370309	up	20	12	22	12	2	6	NCAM2	hsa:4685	cDNA FLJ54289, highly similar to Neural cell adhesion molecule 2
EPHA5	protein-coding	9.43743	0.928722	3.34507	0.0375589	up	3	8	17	1	0	2	EPHA5	hsa:2044	Receptor protein-tyrosine kinase
SH3TC2	protein-coding	72.3489	156.775	-1.11565	0.0377743	down	60	68	83	131	167	198	SH3TC2	hsa:79628	cDNA FLJ45107 fis, clone BRAWH3033448, highly similar to SH3 domain and tetratricopeptiderepeats-containing protein 2
MED31	protein-coding	101.943	226.456	-1.15146	0.0378587	down	108	100	87	362	239	148	MED31	hsa:51003	Mediator of RNA polymerase II transcription subunit 31
NPIPA3	protein-coding	5.26707	17.0702	-1.69641	0.0387937	down	3	9	3	14	16	24	NPIPA3	hsa:642778	nuclear pore complex interacting protein family, member A3
MYH15	protein-coding	1.69399	8.79674	-2.37654	0.0398158	down	3	0	2	13	4	12	MYH15	hsa:22989	cDNA FLJ30874 fis, clone FEBRA2004329, moderately similar to MYOSIN HEAVY CHAIN, CARDIAC MUSCLE ISOFORM
LOC100996379	protein-coding	5.04283	0.330284	3.93246	0.0421175	up	3	3	9	0	0	1	LOC100996379	hsa:100996379	E3 ubiquitin-protein ligase HERC2-like
DAPP1	protein-coding	0.684717	6.37358	-3.21852	0.0486321	down	0	1	1	10	9	2	DAPP1	hsa:27071	Dual adapter for phosphotyrosine and 3-phosphotyrosine and 3-phosphoinositide
PATL2	protein-coding	12.9992	3.96019	1.71479	0.0489664	up	7	14	17	6	6	1	PATL2	hsa:197135	Protein PAT1 homolog 2
DQX1	protein-coding	14.8805	4.88237	1.60777	0.0491744	up	12	9	23	7	5	4	DQX1	hsa:165545	ATP-dependent RNA helicase DQX1
